# Supplementary material for: HDAC Inhibitory and Anti-Cancer Activities of Curcumin and Curcumin Derivative CU17 against Human Lung Cancer A549 Cells
Source: Molecules. 2022 Jun 22;27(13):4014. doi: 10.3390/molecules27134014 (PMC9268269; doi:10.3390/molecules27134014)
Supplement: Supplementary file 1 [file molecules-27-04014-s001.zip]

Archive with 1 entries (1 files):
- molecules-1739774-supplementary.pdf
